# Supplementary material for: Bacterial lysis or survival after infection with phage Sf14 depends on combined nutrient and temperature conditions
Source: PLoS One. 2025 Mar 25;20(3):e0319836. doi: 10.1371/journal.pone.0319836 (PMC11936213; doi:10.1371/journal.pone.0319836)
Supplement: S1 File — Data from all replicates for bacterial growth curves, grouped by temperature or by media type. (XLSX) [file pone.0319836.s003.xlsx]

## Sheet: Room Temp
ROOM TEMPERATURE/23C
						LOG10 TRANSFORMED												LOG10 TRANSFORMED												LOG10 TRANSFORMED												LOG10 TRANSFORMED
TIME (min)	YT (2x) #1	YT (2x) #2	YT (2x) Sf14 #1	YT (2x) Sf14 #2		TIME (min)	YT (2x) #1	YT (2x) #2	YT (2x) Sf14 #1	YT (2x) Sf14 #2		TIME (min)	LB #1	LB #2	LB Sf14 #1	LB Sf14 #2		TIME (min)	LB #1	LB #2	LB Sf14 #1	LB Sf14 #2		TIME (min)	LB Lite #1	LB Lite #2	LB Lite Sf14 #1	LB Lite Sf14 #2		TIME (min)	LB Lite #1	LB Lite #2	LB Lite Sf14 #1	LB Lite Sf14 #2		TIME (min)	M9 #1	M9 #2	M9 Sf14 #1	M9 Sf14 #2		TIME (min)	M9 #1	M9 #2	M9 Sf14 #1	M9 Sf14 #2
0	16800000	24000000	16800000	24000000		0	7.22531	7.38021	7.22531	7.38021		0	19520000	9440000	19520000	9440000		0	7.29048	6.97497	7.29048	6.97497		0	17440000	23200000	17440000	23200000		0	7.24155	7.36549	7.24155	7.36549		0	15840000	20320000	15840000	20320000		0	7.19976	7.30792	7.19976	7.30792
40	22000000	18000000	19000000	35000000		40	7.34242	7.25527	7.27875	7.54407		40	20100000	12800000	23400000	15100000		40	7.3032	7.10721	7.36922	7.17898		40	17000000	17800000	16000000	22800000		40	7.23045	7.25042	7.20412	7.35793		40	16300000	19100000	15700000	24000000		40	7.21219	7.28103	7.1959	7.38021
80	24000000	46000000	45000000	71000000		80	7.38021	7.66276	7.65321	7.85126		80	18200000	17800000	20400000	23200000		80	7.26007	7.25042	7.30963	7.36549		80	18000000	21400000	21100000	23100000		80	7.25527	7.33041	7.32428	7.36361		80	17600000	16200000	19700000	21500000		80	7.24551	7.20952	7.29447	7.33244
120	62000000	69000000	50000000	103000000		120	7.79239	7.83885	7.69897	8.01284		120	23000000	33000000	27000000	33000000		120	7.36173	7.51851	7.43136	7.51851		120	20200000	24400000	15100000	25400000		120	7.30535	7.38739	7.17898	7.40483		120	24600000	18000000	13300000	21400000		120	7.39094	7.25527	7.12385	7.33041
160	140000000	110000000	0	0		160	8.14613	8.04139	0	0		160	52000000	38000000	48000000	20000000		160	7.716	7.57978	7.68124	7.30103		160	16300000	28000000	14400000	17500000		160	7.21219	7.44716	7.15836	7.24304		160	25100000	19200000	20600000	26300000		160	7.39967	7.2833	7.31387	7.41996
200	190000000	160000000	0	0		200	8.27875	8.20412	0	0		200	50000000	70000000	0	0		200	7.69897	7.8451	0	0		200	23000000	38000000	10000	100000		200	7.36173	7.57978	4	5		200	31400000	23300000	19900000	31400000		200	7.49693	7.36736	7.29885	7.49693
240	280000000	290000000	0	0		240	8.44716	8.4624	0	0		240	120000000	190000000	0	0		240	8.07918	8.27875	0	0		240	40000000	69000000	10000	200000		240	7.60206	7.83885	4	5.30103		240	41100000	32800000	38600000	44300000		240	7.61384	7.51587	7.58659	7.6464
TIME (min)	YT (2x) avg	YT (2x) stdev	YT (2x) Sf14 avg	YT (2x) Sf14 stdev		TIME (min)	YT (2x)	YT (2x) stdev	YT (2x) + Sf14	YT (2x) Sf14 stdev		TIME (min)	LB avg	LB stdev	LB Sf14 avg	LB Sf14 stdev		TIME (min)	LB	LB stdev	LB + Sf14	LB Sf14 stdev		TIME (min)	LB lite	LB lite stdev	LB lite + Sf14	LB lite Sf14 stdev		TIME (min)	LB lite	LB lite stdev	LB lite + Sf14	LB lite Sf14 stdev		TIME (min)	M9 avg	M9 stdev	M9 Sf14 avg	M9 Sf14 stdev		TIME (min)	M9	M9 stdev	M9 + Sf14	M9 Sf14 stdev
0	20400000	5.09117e+06	20400000	5.09117e+06		0	7.30276	0.109532	7.30276	0.109532		0	14480000	7.12764e+06	14480000	7.12764e+06		0	7.13273	0.223098	7.13273	0.223098		0	20320000	4.07294e+06	20320000	4.07294e+06		0	7.30352	0.0876399	7.30352	0.0876399		0	18080000	3.16784e+06	18080000	3.16784e+06		0	7.25384	0.0764867	7.25384	0.0764867
40	20000000	2.82843e+06	27000000	1.13137e+07		40	7.29885	0.0616245	7.41141	0.187606		40	16450000	5.16188e+06	19250000	5.86899e+06		40	7.2052	0.138583	7.2741	0.134519		40	17400000	565685	19400000	4.80833e+06		40	7.24043	0.0141217	7.28103	0.108764		40	17700000	1.9799e+06	19850000	5.86899e+06		40	7.24661	0.0486813	7.28806	0.130328
80	35000000	1.55563e+07	58000000	1.83848e+07		80	7.52148	0.199791	7.75224	0.14004		80	18000000	282843	21800000	1.9799e+06		80	7.25525	0.00682456	7.33756	0.0394974		80	19700000	2.40416e+06	22100000	1.41421e+06		80	7.29284	0.0531329	7.34395	0.0278102		80	16900000	989949	20600000	1.27279e+06		80	7.22751	0.0254542	7.31345	0.0268504
120	65500000	4.94975e+06	76500000	3.74767e+07		120	7.81562	0.0328503	7.8559	0.221938		120	28000000	7.07107e+06	30000000	4.24264e+06		120	7.44012	0.110865	7.47494	0.0616245		120	22300000	2.96985e+06	20250000	7.2832e+06		120	7.34637	0.0580099	7.29191	0.159705		120	21300000	4.6669e+06	17350000	5.72756e+06		120	7.3231	0.0959279	7.22713	0.146061
160	125000000	2.12132e+07	1	0		160	8.09376	0.0740591	0	0		160	45000000	9.89949e+06	34000000	1.9799e+07		160	7.64789	0.0963219	7.49114	0.26885		160	22150000	8.27315e+06	15950000	2.19203e+06		160	7.32967	0.166149	7.2007	0.0598747		160	22150000	4.17193e+06	23450000	4.03051e+06		160	7.34149	0.0822878	7.36691	0.0750159
200	175000000	2.12132e+07	0	0		200	8.24144	0.0527739	0	0		200	60000000	1.41421e+07	0	0		200	7.77203	0.103328	0	0		200	30500000	1.06066e+07	55000	63639.6		200	7.47076	0.154189	4.5	0.707107		200	27350000	5.72756e+06	25650000	8.13173e+06		200	7.43214	0.0916225	7.39789	0.140061
240	285000000	7.07107e+06	0	0		240	8.45478	0.0107763	0	0		240	155000000	4.94975e+07	0	0		240	8.17897	0.141119	0	0		240	54500000	2.05061e+07	105000	134350		240	7.72045	0.167435	4.65051	0.919967		240	36950000	5.86899e+06	41450000	4.03051e+06		240	7.56486	0.0692738	7.6165	0.0422966

## Sheet: 30C
						LOG10 TRANSFORMED												LOG10 TRANSFORMED												LOG10 TRANSFORMED												LOG10 TRANSFORMED
TIME (min)	YT (2x) #1	YT (2x) #2	YT (2x) Sf14 #1	YT (2x) Sf14 #2		TIME (min)	YT (2x) #1	YT (2x) #2	YT (2x) Sf14 #1	YT (2x) Sf14 #2		TIME (min)	LB #1	LB #2	LB Sf14 #1	LB Sf14 #2		TIME (min)	LB #1	LB #2	LB Sf14 #1	LB Sf14 #2		TIME (min)	LB Lite #1	LB Lite #2	LB Lite Sf14 #1	LB Lite Sf14 #2		TIME (min)	LB Lite #1	LB Lite #2	LB Lite Sf14 #1	LB Lite Sf14 #2		TIME (min)	M9 #1	M9 #2	M9 Sf14 #1	M9 Sf14 #2		TIME (min)	M9 #1	M9 #2	M9 Sf14 #1	M9 Sf14 #2
0	26720000	24000000	26720000	24000000		0	7.42684	7.38021	7.42684	7.38021		0	20000000	16160000	20000000	16160000		0	7.30103	7.20844	7.30103	7.20844		0	37760000	31840000	37760000	31840000		0	7.57703	7.50297	7.57703	7.50297		0	27360000	22400000	27360000	22400000		0	7.43712	7.35025	7.43712	7.35025
40	22000000	27000000	29000000	35000000		40	7.34242	7.43136	7.4624	7.54407		40	26000000	16000000	29000000	26000000		40	7.41497	7.20412	7.4624	7.41497		40	26100000	29300000	31300000	24200000		40	7.41664	7.46687	7.49554	7.38382		40	12800000	19800000	19200000	23800000		40	7.10721	7.29667	7.2833	7.37658
80	73000000	241000000	40000000	225000000		80	7.86332	8.38202	7.60206	8.35218		80	43000000	40000000	29000000	43000000		80	7.63347	7.60206	7.4624	7.63347		80	30000000	32800000	28000000	26100000		80	7.47712	7.51587	7.44716	7.41664		80	19600000	21400000	19100000	24400000		80	7.29226	7.33041	7.28103	7.38739
120	108000000	125000000	4000000	3000000		120	8.03342	8.09691	6.60206	6.47712		120	81000000	73000000	100000	100000		120	7.90849	7.86332	5	5		120	33000000	43000000	6000000	3000000		120	7.51851	7.63347	6.77815	6.47712		120	34000000	18000000	25000000	14000000		120	7.53148	7.25527	7.39794	7.14613
160	390000000	990000000	0	100000		160	8.59106	8.99564	0	0		160	170000000	90000000	0	0		160	8.23045	7.95424	0	0		160	49000000	54000000	100000	10000		160	7.6902	7.73239	5	4		160	44000000	25000000	32000000	24000000		160	7.64345	7.39794	7.50515	7.38021
200	480000000	740000000	0	0		200	8.68124	8.86923	0	0		200	630000000	390000000	0	0		200	8.79934	8.59106	0	0		200	100000000	110000000	0	0		200	8	8.04139	0	0		200	80000000	29000000	2000000	41000000		200	7.90309	7.4624	6.30103	7.61278
240	1080000000	950000000	0	0		240	9.03342	8.97772	0	0		240	1250000000	740000000	0	0		240	9.09691	8.86923	0	0		240	250000000	260000000	0	0		240	8.39794	8.41497	0	0		240	110000000	36000000	500000	29000000		240	8.04139	7.5563	5.69897	7.4624
TIME (min)	YT (2x) avg	YT (2x) stdev	YT (2x) Sf14 avg	YT (2x) Sf14 stdev		TIME (min)	YT (2x) avg	YT (2x) stdev	YT (2x) Sf14 avg	YT (2x) Sf14 stdev		TIME (min)	LB avg	LB stdev	LB Sf14 avg	LB Sf14 stdev		TIME (min)	LB avg	LB stdev	LB Sf14 avg	LB Sf14 stdev		TIME (min)	LB lite avg	LB lite stdev	LB lite Sf14 avg	LB lite Sf14 stdev		TIME (min)	LB lite avg	LB lite stdev	LB lite Sf14 avg	LB lite Sf14 stdev		TIME (min)	M9 avg	M9 stdev	M9 Sf14 avg	M9 Sf14 stdev		TIME (min)	M9 avg	M9 stdev	M9 Sf14 avg	M9 Sf14 stdev
0	25360000	1.92333e+06	25360000	1.92333e+06		0	7.40352	0.032969	7.40352	0.032969		0	18080000	2.71529e+06	18080000	2.71529e+06		0	7.25474	0.0654701	7.25474	0.0654701		0	34800000	4.18607e+06	34800000	4.18607e+06		0	7.54	0.0523676	7.54	0.0523676		0	24880000	3.50725e+06	24880000	3.50725e+06		0	7.39368	0.061425	7.39368	0.061425
40	24500000	3.53553e+06	32000000	4.24264e+06		40	7.38689	0.0628908	7.50323	0.0577494		40	21000000	7.07107e+06	27500000	2.12132e+06		40	7.30955	0.149096	7.43869	0.0335343		40	27700000	2.26274e+06	27750000	5.02046e+06		40	7.44175	0.0355159	7.43968	0.0790043		40	16300000	4.94975e+06	21500000	3.25269e+06		40	7.20194	0.133965	7.32994	0.0659559
80	157000000	1.18794e+08	132500000	1.30815e+08		80	8.12267	0.366772	7.97712	0.530417		80	41500000	2.12132e+06	36000000	9.89949e+06		80	7.61776	0.0222091	7.54793	0.120965		80	31400000	1.9799e+06	27050000	1.3435e+06		80	7.4965	0.0274022	7.4319	0.0215791		80	20500000	1.27279e+06	21750000	3.74767e+06		80	7.31133	0.0269816	7.33421	0.0752054
120	116500000	1.20208e+07	3500000	707107		120	8.06517	0.0448916	6.53959	0.088345		120	77000000	5.65685e+06	100000	0		120	7.8859	0.0319345	5	0		120	38000000	7.07107e+06	4500000	2.12132e+06		120	7.57599	0.0812851	6.62764	0.21286		120	26000000	1.13137e+07	19500000	7.77817e+06		120	7.39338	0.195307	7.27203	0.178058
160	690000000	4.24264e+08	1	70710.7		160	8.79335	0.286075	0	0		160	130000000	5.65685e+07	0	0		160	8.09235	0.195307	0	0		160	51500000	3.53553e+06	55000	63639.6		160	7.71129	0.0298383	4.5	0.707107		160	34500000	1.3435e+07	28000000	5.65685e+06		160	7.5207	0.173604	7.44268	0.088345
200	610000000	1.83848e+08	0	0		200	8.77524	0.132929	0	0		200	510000000	1.69706e+08	0	0		200	8.6952	0.147273	0	0		200	105000000	7.07107e+06	0	0		200	8.0207	0.029269	0	0		200	54500000	3.60624e+07	21500000	2.75772e+07		200	7.68274	0.311616	6.95691	0.92755
240	1015000000	9.19239e+07	0	0		240	9.00557	0.039386	0	0		240	995000000	3.60624e+08	0	0		240	8.98307	0.160993	0	0		240	255000000	7.07107e+06	0	0		240	8.40646	0.0120444	0	0		240	73000000	5.23259e+07	14750000	2.01525e+07		240	7.79885	0.343011	6.58068	1.24693

## Sheet: 37C
						LOG10 TRANSFORMED												LOG10 TRANSFORMED												LOG10 TRANSFORMED												LOG10 TRANSFORMED
TIME (min)	YT (2x) #1	YT (2x) #2	YT (2x) Sf14 #1	YT (2x) Sf14 #2		TIME (min)	YT (2x) #1	YT (2x) #2	YT (2x) Sf14 #1	YT (2x) Sf14 #2		TIME (min)	LB #1	LB #2	LB Sf14 #1	LB Sf14 #2		TIME (min)	LB #1	LB #2	LB Sf14 #1	LB Sf14 #2		TIME (min)	LB Lite #1	LB Lite #2	LB Lite Sf14 #1	LB Lite Sf14 #2		TIME (min)	LB Lite #1	LB Lite #2	LB Lite Sf14 #1	LB Lite Sf14 #2		TIME (min)	M9 #1	M9 #2	M9 Sf14 #1	M9 Sf14 #2		TIME (min)	M9 #1	M9 #2	M9 Sf14 #1	M9 Sf14 #2
0	35360000	28000000	35360000	28000000		0	7.54851	7.44716	7.54851	7.44716		0	17440000	16320000	17440000	16320000		0	7.24155	7.21272	7.24155	7.21272		0	18400000	31360000	18400000	31360000		0	7.26482	7.49638	7.26482	7.49638		0	13920000	20640000	13920000	20640000		0	7.14364	7.31471	7.14364	7.31471
30	48000000	28000000	41000000	23000000		30	7.68124	7.44716	7.61278	7.36173		30	26000000	20000000	18000000	14000000		30	7.41497	7.30103	7.25527	7.14613		30	15000000	27400000	20200000	25600000		30	7.17609	7.43775	7.30535	7.40824		30	14400000	18000000	18800000	20600000		30	7.15836	7.25527	7.27416	7.31387
60	63000000	67000000	64000000	70000000		60	7.79934	7.82607	7.80618	7.8451		60	13000000	25000000	29000000	139000000		60	7.11394	7.39794	7.4624	8.14301		60	17300000	27000000	12600000	12100000		60	7.23805	7.43136	7.10037	7.08279		60	15800000	24800000	15100000	25800000		60	7.19866	7.39445	7.17898	7.41162
90	117000000	130000000	90000000	92000000		90	8.06819	8.11394	7.95424	7.96379		90	44000000	62000000	61000000	100000000		90	7.64345	7.79239	7.78533	8		90	15500000	38000000	900000	100000		90	7.19033	7.57978	5.95424	5		90	14900000	15300000	21400000	19900000		90	7.17319	7.18469	7.33041	7.29885
120	238000000	282000000	4000000	1000000		120	8.37658	8.45025	6.60206	6		120	100000000	140000000	101000000	10000000		120	8	8.14613	8.00432	7		120	29300000	70700000	0	0		120	7.46687	7.84942	0	0		120	21500000	18000000	14400000	33500000		120	7.33244	7.25527	7.15836	7.52504
150	590000000	840000000	0	0		150	8.77085	8.92428	0	0		150	310000000	250000000	30000000	1000000		150	8.49136	8.39794	7.47712	6		150	54000000	268000000	0	0		150	7.73239	8.42813	0	0		150	34000000	14000000	9000000	12000000		150	7.53148	7.14613	6.95424	7.07918
180	740000000	970000000	0	0		180	8.86923	8.98677	0	0		180	560000000	560000000	0	0		180	8.74819	8.74819	0	0		180	224000000	330000000	0	0		180	8.35025	8.51851	0	0		180	43000000	24000000	100000	3000000		180	7.63347	7.38021	5	6.47712
210	1350000000	1370000000	1	0		210	9.13033	9.13672	0	0		210	860000000	490000000	0	0		210	8.9345	8.6902	0	0		210	328000000	615000000	0	0		210	8.51587	8.78888	0	0		210	86000000	18000000	1	1		210	7.9345	7.25527	0	0
240	1270000000	1130000000	0	0		240	9.1038	9.05308	0	0		240	1050000000	2140000000	0	0		240	9.02119	9.33041	0	0		240	460000000	770000000	0	0		240	8.66276	8.88649	0	0		240	100000000	50000000	0	0		240	8	7.69897	0	0
TIME (min)	YT (2x) avg	YT (2x) stdev	YT (2x) Sf14 avg	YT (2x) Sf14 stdev		TIME (min)	YT (2x) avg	YT (2x) stdev	YT (2x) Sf14 avg	YT (2x) Sf14 stdev		TIME (min)	LB avg	LB stdev	LB Sf14 avg	LB Sf14 stdev		TIME (min)	LB avg	LB stdev	LB Sf14 avg	LB Sf14 stdev		TIME (min)	LB lite avg	LB lite stdev	LB lite Sf14 avg	LB lite Sf14 stdev		TIME (min)	LB lite avg	LB lite stdev	LB lite Sf14 avg	LB lite Sf14 stdev		TIME (min)	M9 avg	M9 stdev	M9 Sf14 avg	M9 Sf14 stdev		TIME (min)	M9 avg	M9 stdev	M9 Sf14 avg	M9 Sf14 stdev
0	31680000	5.20431e+06	31680000	5.20431e+06		0	7.49784	0.0716683	7.49784	0.0716683		0	16880000	791960	16880000	791960		0	7.22713	0.0203833	7.22713	0.0203833		0	24880000	9.1641e+06	24880000	9.1641e+06		0	7.3806	0.163736	7.3806	0.163736		0	17280000	4.75176e+06	17280000	4.75176e+06		0	7.22917	0.120965	7.22917	0.120965
30	38000000	1.41421e+07	32000000	1.27279e+07		30	7.5642	0.165522	7.48726	0.177523		30	23000000	4.24264e+06	16000000	2.82843e+06		30	7.358	0.0805701	7.2007	0.0771768		30	21200000	8.76812e+06	22900000	3.81838e+06		30	7.30692	0.185021	7.3568	0.0727532		30	16200000	2.54558e+06	19700000	1.27279e+06		30	7.20682	0.0685257	7.29401	0.0280788
60	65000000	2.82843e+06	67000000	4.24264e+06		60	7.81271	0.018904	7.82564	0.0275192		60	19000000	8.48528e+06	84000000	7.77817e+07		60	7.25594	0.200816	7.80271	0.481269		60	22150000	6.85894e+06	12350000	353553		60	7.3347	0.136696	7.09158	0.0124346		60	20300000	6.36396e+06	20450000	7.56604e+06		60	7.29655	0.138448	7.2953	0.164503
90	123500000	9.19239e+06	91000000	1.41421e+06		90	8.09106	0.0323554	7.95902	0.00674956		90	53000000	1.27279e+07	80500000	2.75772e+07		90	7.71792	0.105316	7.89266	0.151795		90	26750000	1.59099e+07	500000	565685		90	7.38506	0.275384	5.47712	0.674751		90	15100000	282843	20650000	1.06066e+06		90	7.17894	0.00813538	7.31463	0.0223168
120	260000000	3.11127e+07	2500000	2.12132e+06		120	8.41341	0.0520941	6.30103	0.425721		120	120000000	2.82843e+07	55500000	6.43467e+07		120	8.07306	0.103328	7.50216	0.710162		120	50000000	2.92742e+07	0	0		120	7.65814	0.270505	0	0		120	19750000	2.47487e+06	23950000	1.35057e+07		120	7.29386	0.0545646	7.3417	0.259284
150	715000000	1.76777e+08	0	0		150	8.84757	0.108489	0	0		150	280000000	4.24264e+07	15500000	2.05061e+07		150	8.44465	0.0660591	6.73856	1.04448		150	161000000	1.51321e+08	0	0		150	8.08026	0.491963	0	0		150	24000000	1.41421e+07	10500000	2.12132e+06		150	7.3388	0.272484	7.01671	0.088345
180	855000000	1.62635e+08	0	0		180	8.928	0.0831133	0	0		180	560000000	0	0	0		180	8.74819	0	0	0		180	277000000	7.49533e+07	0	0		180	8.43438	0.118982	0	0		180	33500000	1.3435e+07	1550000	2.05061e+06		180	7.50684	0.17908	5.73856	1.04448
210	1360000000	1.41421e+07	0.5	0.707107		210	9.13353	0.00451615	0	0		210	675000000	2.6163e+08	0	0		210	8.81235	0.172748	0	0		210	471500000	2.0294e+08	0	0		210	8.65237	0.193041	0	0		210	52000000	4.80833e+07	1	0		210	7.59489	0.480285	0	0
240	1200000000	9.89949e+07	0	0		240	9.07844	0.0358682	0	0		240	1595000000	7.70746e+08	0	0		240	9.1758	0.218655	0	0		240	615000000	2.19203e+08	0	0		240	8.77462	0.158203	0	0		240	75000000	3.53553e+07	0	0		240	7.84949	0.21286	0	0

## Sheet: 42C
						LOG10 TRANSFORMED												LOG10 TRANSFORMED												LOG10 TRANSFORMED												LOG10 TRANSFORMED
TIME (min)	YT (2x) #1	YT (2x) #2	YT (2x) Sf14 #1	YT (2x) Sf14 #2		TIME (min)	YT (2x) #1	YT (2x) #2	YT (2x) Sf14 #1	YT (2x) Sf14 #2		TIME (min)	LB #1	LB #2	LB Sf14 #1	LB Sf14 #2		TIME (min)	LB #1	LB #2	LB Sf14 #1	LB Sf14 #2		TIME (min)	LB Lite #1	LB Lite #2	LB Lite Sf14 #1	LB Lite Sf14 #2		TIME (min)	LB Lite #1	LB Lite #2	LB Lite Sf14 #1	LB Lite Sf14 #2		TIME (min)	M9 #1	M9 #2	M9 Sf14 #1	M9 Sf14 #2		TIME (min)	M9 #1	M9 #2	M9 Sf14 #1	M9 Sf14 #2
0	17760000	21600000	17760000	21600000		0	7.24944	7.33445	7.24944	7.33445		0	6400000	4960000	6400000	4960000		0	6.80618	6.69548	6.80618	6.69548		0	32320000	27520000	32320000	27520000		0	7.50947	7.43965	7.50947	7.43965		0	25920000	25600000	25920000	25600000		0	7.41363	7.40824	7.41363	7.40824
30	22000000	20000000	12000000	33000000		30	7.34242	7.30103	7.07918	7.51851		30	11000000	4000000	6000000	4000000		30	7.04139	6.60206	6.77815	6.60206		30	25900000	24300000	23900000	30600000		30	7.4133	7.38561	7.3784	7.48572		30	19500000	15100000	21600000	18400000		30	7.29003	7.17898	7.33445	7.26482
60	30000000	45000000	100000	31000000		60	7.47712	7.65321	5	7.49136		60	15000000	8000000	6000000	6000000		60	7.17609	6.90309	6.77815	6.77815		60	31700000	31100000	18500000	22700000		60	7.50106	7.49276	7.26717	7.35603		60	18800000	21200000	19900000	21300000		60	7.27416	7.32634	7.29885	7.32838
90	101000000	113000000	10000	2000000		90	8.00432	8.05308	4	6.30103		90	19000000	18000000	0	0		90	7.27875	7.25527	0	0		90	33700000	30400000	5000	10000		90	7.52763	7.48287	3.69897	4		90	20700000	22800000	21300000	19400000		90	7.31597	7.35793	7.32838	7.2878
120	209000000	210000000	0	0		120	8.32015	8.32222	0	0		120	73000000	60000000	0	0		120	7.86332	7.77815	0	0		120	85300000	41700000	0	0		120	7.93095	7.62014	0	0		120	25500000	28800000	26700000	34800000		120	7.40654	7.45939	7.42651	7.54158
150	550000000	480000000	0	0		150	8.74036	8.68124	0	0		150	250000000	120000000	0	0		150	8.39794	8.07918	0	0		150	119000000	171000000	0	0		150	8.07555	8.233	0	0		150	38000000	66000000	30000000	37000000		150	7.57978	7.81954	7.47712	7.5682
180	1020000000	790000000	0	0		180	9.0086	8.89763	0	0		180	400000000	190000000	0	0		180	8.60206	8.27875	0	0		180	353000000	353000000	0	0		180	8.54777	8.54777	0	0		180	50000000	81000000	51000000	57000000		180	7.69897	7.90849	7.70757	7.75587
210						210						210	740000000	700000000	0	0		210	8.86923	8.8451	0	0		210						210						210	61000000	77000000	61000000	64000000		210	7.78533	7.88649	7.78533	7.80618
240						240						240	900000000	730000000	0	0		240	8.95424	8.86332	0	0		240						240						240	87000000	128000000	73000000	73000000		240	7.93952	8.10721	7.86332	7.86332
TIME (min)	YT (2x) avg	YT (2x) stdev	YT (2x) Sf14 avg	YT (2x) Sf14 stdev		TIME (min)	YT (2x) avg	YT (2x) stdev	YT (2x) Sf14 avg	YT (2x) Sf14 stdev		TIME (min)	LB avg	LB stdev	LB Sf14 avg	LB Sf14 stdev		TIME (min)	LB avg	LB stdev	LB Sf14 avg	LB Sf14 stdev		TIME (min)	LB lite avg	LB lite stdev	LB lite Sf14 avg	LB lite Sf14 stdev		TIME (min)	LB lite avg	LB lite stdev	LB lite Sf14 avg	LB lite Sf14 stdev		TIME (min)	M9 avg	M9 stdev	M9 Sf14 avg	M9 Sf14 stdev		TIME (min)	M9 avg	M9 stdev	M9 Sf14 avg	M9 Sf14 stdev
0	19680000	2.71529e+06	19680000	2.71529e+06		0	7.29195	0.0601117	7.29195	0.0601117		0	5680000	1.01823e+06	5680000	1.01823e+06		0	6.75083	0.0782755	6.75083	0.0782755		0	29920000	3.39411e+06	29920000	3.39411e+06		0	7.47456	0.0493723	7.47456	0.0493723		0	25760000	226274	25760000	226274		0	7.41094	0.00381486	7.41094	0.00381486
30	21000000	1.41421e+06	22500000	1.48492e+07		30	7.32173	0.029269	7.29885	0.310655		30	7500000	4.94975e+06	5000000	1.41421e+06		30	6.82173	0.310655	6.69011	0.124515		30	25100000	1.13137e+06	27250000	4.73762e+06		30	7.39945	0.0195823	7.43206	0.0758892		30	17300000	3.11127e+06	20000000	2.26274e+06		30	7.23451	0.0785296	7.29964	0.04924
60	37500000	1.06066e+07	15550000	2.18496e+07		60	7.56517	0.124515	6.24568	1.76166		60	11500000	4.94975e+06	6000000	0		60	7.03959	0.193041	6.77815	0		60	31400000	424264	20600000	2.96985e+06		60	7.49691	0.00586819	7.3116	0.0628294		60	20000000	1.69706e+06	20600000	989949		60	7.30025	0.0368954	7.31362	0.0208784
90	107000000	8.48528e+06	1005000	1.40714e+06		90	8.0287	0.0344765	5.15051	1.62707		90	18500000	707107	0	0		90	7.26701	0.0166036	0	0		90	32050000	2.33345e+06	7500	3535.53		90	7.50525	0.0316475	3.84949	0.21286		90	21750000	1.48492e+06	20350000	1.3435e+06		90	7.33695	0.0296734	7.30809	0.0286929
120	209500000	707107	0	0		120	8.32118	0.00146584	0	0		120	66500000	9.19239e+06	0	0		120	7.82074	0.0602254	0	0		120	63500000	3.08299e+07	0	0		120	7.77554	0.219778	0	0		120	27150000	2.33345e+06	30750000	5.72756e+06		120	7.43297	0.0373722	7.48405	0.0813654
150	515000000	4.94975e+07	0	0		150	8.7108	0.0418052	0	0		150	185000000	9.19239e+07	0	0		150	8.23856	0.225396	0	0		150	145000000	3.67696e+07	0	0		150	8.15427	0.111333	0	0		150	52000000	1.9799e+07	33500000	4.94975e+06		150	7.69966	0.169536	7.52266	0.0644036
180	905000000	1.62635e+08	0	0		180	8.95311	0.0784698	0	0		180	295000000	1.48492e+08	0	0		180	8.44041	0.228612	0	0		180	353000000	0	0	0		180	8.54777	0	0	0		180	65500000	2.19203e+07	54000000	4.24264e+06		180	7.80373	0.148149	7.73172	0.0341566
210						210						210	720000000	2.82843e+07	0	0		210	8.85716	0.0170651	0	0		210						210						210	69000000	1.13137e+07	62500000	2.12132e+06		210	7.83591	0.0715316	7.79575	0.0147433
240						240						240	815000000	1.20208e+08	0	0		240	8.90878	0.0642899	0	0		240						240						240	107500000	2.89914e+07	73000000	0		240	8.02336	0.118575	7.86332	0

## Sheet: 2xYT
ROOM TEMPERATURE/23C												30C												37C												42C
						LOG10 TRANSFORMED												LOG10 TRANSFORMED												LOG10 TRANSFORMED												LOG10 TRANSFORMED
TIME (min)	YT (2x) #1	YT (2x) #2	YT (2x) Sf14 #1	YT (2x) Sf14 #2		TIME (min)	YT (2x) #1	YT (2x) #2	YT (2x) Sf14 #1	YT (2x) Sf14 #2		TIME (min)	YT (2x) #1	YT (2x) #2	YT (2x) Sf14 #1	YT (2x) Sf14 #2		TIME (min)	YT (2x) #1	YT (2x) #2	YT (2x) Sf14 #1	YT (2x) Sf14 #2		TIME (min)	YT (2x) #1	YT (2x) #2	YT (2x) Sf14 #1	YT (2x) Sf14 #2		TIME (min)	YT (2x) #1	YT (2x) #2	YT (2x) Sf14 #1	YT (2x) Sf14 #2		TIME (min)	YT (2x) #1	YT (2x) #2	YT (2x) Sf14 #1	YT (2x) Sf14 #2		TIME (min)	YT (2x) #1	YT (2x) #2	YT (2x) Sf14 #1	YT (2x) Sf14 #2
0	16800000	24000000	16800000	24000000		0	7.22531	7.38021	7.22531	7.38021		0	26720000	24000000	26720000	24000000		0	7.42684	7.38021	7.42684	7.38021		0	35360000	28000000	35360000	28000000		0	7.54851	7.44716	7.54851	7.44716		0	17760000	21600000	17760000	21600000		0	7.24944	7.33445	7.24944	7.33445
30						30						30						30						30	48000000	28000000	41000000	23000000		30	7.68124	7.44716	7.61278	7.36173		30	22000000	20000000	12000000	33000000		30	7.34242	7.30103	7.07918	7.51851
40	22000000	18000000	19000000	35000000		40	7.34242	7.25527	7.27875	7.54407		40	22000000	27000000	29000000	35000000		40	7.34242	7.43136	7.4624	7.54407		40						40						40						40
60						60						60						60						60	63000000	67000000	64000000	70000000		60	7.79934	7.82607	7.80618	7.8451		60	30000000	45000000	100000	31000000		60	7.47712	7.65321	5	7.49136
80	24000000	46000000	45000000	71000000		80	7.38021	7.66276	7.65321	7.85126		80	73000000	241000000	40000000	225000000		80	7.86332	8.38202	7.60206	8.35218		80						80						80						80
90						90						90						90						90	117000000	130000000	90000000	92000000		90	8.06819	8.11394	7.95424	7.96379		90	101000000	113000000	10000	2000000		90	8.00432	8.05308	4	6.30103
120	62000000	69000000	50000000	103000000		120	7.79239	7.83885	7.69897	8.01284		120	108000000	125000000	4000000	3000000		120	8.03342	8.09691	6.60206	6.47712		120	238000000	282000000	4000000	1000000		120	8.37658	8.45025	6.60206	6		120	209000000	210000000	0	0		120	8.32015	8.32222	0	0
150						150						150						150						150	590000000	840000000	0	0		150	8.77085	8.92428	0	0		150	550000000	480000000	0	0		150	8.74036	8.68124	0	0
160	140000000	110000000	0	0		160	8.14613	8.04139	0	0		160	390000000	990000000	0	100000		160	8.59106	8.99564	0	0		160						160						160						160
180						180						180						180						180	740000000	970000000	0	0		180	8.86923	8.98677	0	0		180	1020000000	790000000	0	0		180	9.0086	8.89763	0	0
200	190000000	160000000	0	0		200	8.27875	8.20412	0	0		200	480000000	740000000	0	0		200	8.68124	8.86923	0	0		200						200						200						200
210						210						210						210						210	1350000000	1370000000	1	0		210	9.13033	9.13672	0	0		210						210
240	280000000	290000000	0	0		240	8.44716	8.4624	0	0		240	1080000000	950000000	0	0		240	9.03342	8.97772	0	0		240	1270000000	1130000000	0	0		240	9.1038	9.05308	0	0		240						240
							23°C no phage		23°C + Sf14										30°C no phage		30°C + Sf14
TIME (min)	YT (2x) avg	YT (2x) stdev	YT (2x) Sf14 avg	YT (2x) Sf14 stdev		TIME (min)	YT (2x) avg	YT (2x) stdev	YT (2x) Sf14 avg	YT (2x) Sf14 stdev		TIME (min)	YT (2x) avg	YT (2x) stdev	YT (2x) Sf14 avg	YT (2x) Sf14 stdev		TIME (min)	YT (2x) avg	YT (2x) stdev	YT (2x) Sf14 avg	YT (2x) Sf14 stdev		TIME (min)	YT (2x) avg	YT (2x) stdev	YT (2x) Sf14 avg	YT (2x) Sf14 stdev		TIME (min)	YT (2x) avg	YT (2x) stdev	YT (2x) Sf14 avg	YT (2x) Sf14 stdev		TIME (min)	YT (2x) avg	YT (2x) stdev	YT (2x) Sf14 avg	YT (2x) Sf14 stdev		TIME (min)	YT (2x) avg	YT (2x) stdev	YT (2x) Sf14 avg	YT (2x) Sf14 stdev
0	20400000	5.09117e+06	20400000	5.09117e+06		0	7.30276	0.109532	7.30276	0.109532		0	25360000	1.92333e+06	25360000	1.92333e+06		0	7.40352	0.032969	7.40352	0.032969		0	31680000	5.20431e+06	31680000	5.20431e+06		0	7.49784	0.0716683	7.49784	0.0716683		0	19680000	2.71529e+06	19680000	2.71529e+06		0	7.29195	0.0601117	7.29195	0.0601117
30						30						30						30						30	38000000	1.41421e+07	32000000	1.27279e+07		30	7.5642	0.165522	7.48726	0.177523		30	21000000	1.41421e+06	22500000	1.48492e+07		30	7.32173	0.029269	7.29885	0.310655
40	20000000	2.82843e+06	27000000	1.13137e+07		40	7.29885	0.0616245	7.41141	0.187606		40	24500000	3.53553e+06	32000000	4.24264e+06		40	7.38689	0.0628908	7.50323	0.0577494		40						40						40						40
60						60						60						60						60	65000000	2.82843e+06	67000000	4.24264e+06		60	7.81271	0.018904	7.82564	0.0275192		60	37500000	1.06066e+07	15550000	2.18496e+07		60	7.56517	0.124515	6.24568	1.76166
80	35000000	1.55563e+07	58000000	1.83848e+07		80	7.52148	0.199791	7.75224	0.14004		80	157000000	1.18794e+08	132500000	1.30815e+08		80	8.12267	0.366772	7.97712	0.530417		80						80						80						80
90						90						90						90						90	123500000	9.19239e+06	91000000	1.41421e+06		90	8.09106	0.0323554	7.95902	0.00674956		90	107000000	8.48528e+06	1005000	1.40714e+06		90	8.0287	0.0344765	5.15051	1.62707
120	65500000	4.94975e+06	76500000	3.74767e+07		120	7.81562	0.0328503	7.8559	0.221938		120	116500000	1.20208e+07	3500000	707107		120	8.06517	0.0448916	6.53959	0.088345		120	260000000	3.11127e+07	2500000	2.12132e+06		120	8.41341	0.0520941	6.30103	0.425721		120	209500000	707107	0	0		120	8.32118	0.00146584	0	0
150						150						150						150						150	715000000	1.76777e+08	0	0		150	8.84757	0.108489	0	0		150	515000000	4.94975e+07	0	0		150	8.7108	0.0418052	0	0
160	125000000	2.12132e+07	1	0		160	8.09376	0.0740591	0	0		160	690000000	4.24264e+08	1	70710.7		160	8.79335	0.286075	0	0		160						160						160						160
180						180						180						180						180	855000000	1.62635e+08	0	0		180	8.928	0.0831133	0	0		180	905000000	1.62635e+08	0	0		180	8.95311	0.0784698	0	0
200	175000000	2.12132e+07	0	0		200	8.24144	0.0527739	0	0		200	610000000	1.83848e+08	0	0		200	8.77524	0.132929	0	0		200						200						200						200
210						210						210						210						210	1360000000	1.41421e+07	0.5	0.707107		210	9.13353	0.00451615	0	0		210						210
240	285000000	7.07107e+06	0	0		240	8.45478	0.0107763	0	0		240	1015000000	9.19239e+07	0	0		240	9.00557	0.039386	0	0		240	1200000000	9.89949e+07	0	0		240	9.07844	0.0358682	0	0		240						240
																															37°C no phage		37°C + Sf14										42°C no phage		42°C + Sf14

## Sheet: LB
ROOM TEMPERATURE/23C												30C												37C												42C
						LOG10 TRANSFORMED												LOG10 TRANSFORMED												LOG10 TRANSFORMED												LOG10 TRANSFORMED
TIME (min)	LB #1	LB #2	LB Sf14 #1	LB Sf14 #2		TIME (min)	LB #1	LB #2	LB Sf14 #1	LB Sf14 #2		TIME (min)	LB #1	LB #2	LB Sf14 #1	LB Sf14 #2		TIME (min)	LB #1	LB #2	LB Sf14 #1	LB Sf14 #2		TIME (min)	LB #1	LB #2	LB Sf14 #1	LB Sf14 #2		TIME (min)	LB #1	LB #2	LB Sf14 #1	LB Sf14 #2		TIME (min)	LB #1	LB #2	LB Sf14 #1	LB Sf14 #2		TIME (min)	LB #1	LB #2	LB Sf14 #1	LB Sf14 #2
0	19520000	9440000	19520000	9440000		0	7.29048	6.97497	7.29048	6.97497		0	20000000	16160000	20000000	16160000		0	7.30103	7.20844	7.30103	7.20844		0	17440000	16320000	17440000	16320000		0	7.24155	7.21272	7.24155	7.21272		0	6400000	4960000	6400000	4960000		0	6.80618	6.69548	6.80618	6.69548
30						30						30						30						30	26000000	20000000	18000000	14000000		30	7.41497	7.30103	7.25527	7.14613		30	11000000	4000000	6000000	4000000		30	7.04139	6.60206	6.77815	6.60206
40	20100000	12800000	23400000	15100000		40	7.3032	7.10721	7.36922	7.17898		40	26000000	16000000	29000000	26000000		40	7.41497	7.20412	7.4624	7.41497		40						40						40						40
60						60						60						60						60	13000000	25000000	29000000	139000000		60	7.11394	7.39794	7.4624	8.14301		60	15000000	8000000	6000000	6000000		60	7.17609	6.90309	6.77815	6.77815
80	18200000	17800000	20400000	23200000		80	7.26007	7.25042	7.30963	7.36549		80	43000000	40000000	29000000	43000000		80	7.63347	7.60206	7.4624	7.63347		80						80						80						80
90						90						90						90						90	44000000	62000000	61000000	100000000		90	7.64345	7.79239	7.78533	8		90	19000000	18000000	0	0		90	7.27875	7.25527	0	0
120	23000000	33000000	27000000	33000000		120	7.36173	7.51851	7.43136	7.51851		120	81000000	73000000	100000	100000		120	7.90849	7.86332	5	5		120	100000000	140000000	101000000	10000000		120	8	8.14613	8.00432	7		120	73000000	60000000	0	0		120	7.86332	7.77815	0	0
150						150						150						150						150	310000000	250000000	30000000	1000000		150	8.49136	8.39794	7.47712	6		150	250000000	120000000	0	0		150	8.39794	8.07918	0	0
160	52000000	38000000	48000000	20000000		160	7.716	7.57978	7.68124	7.30103		160	170000000	90000000	0	0		160	8.23045	7.95424	0	0		160						160						160						160
180						180						180						180						180	560000000	560000000	0	0		180	8.74819	8.74819	0	0		180	400000000	190000000	0	0		180	8.60206	8.27875	0	0
200	50000000	70000000	0	0		200	7.69897	7.8451	0	0		200	630000000	390000000	0	0		200	8.79934	8.59106	0	0		200						200						200						200
210						210						210						210						210	860000000	490000000	0	0		210	8.9345	8.6902	0	0		210	740000000	700000000	0	0		210	8.86923	8.8451	0	0
240	120000000	190000000	0	0		240	8.07918	8.27875	0	0		240	1250000000	740000000	0	0		240	9.09691	8.86923	0	0		240	1050000000	2140000000	0	0		240	9.02119	9.33041	0	0		240	900000000	730000000	0	0		240	8.95424	8.86332	0	0
							23°C no phage		23°C + Sf14										30°C no phage		30°C + Sf14
TIME (min)	LB avg	LB stdev	LB Sf14 avg	LB Sf14 stdev		TIME (min)	LB avg	LB stdev	LB Sf14 avg	LB Sf14 stdev		TIME (min)	LB avg	LB stdev	LB Sf14 avg	LB Sf14 stdev		TIME (min)	LB avg	LB stdev	LB Sf14 avg	LB Sf14 stdev		TIME (min)	LB avg	LB stdev	LB Sf14 avg	LB Sf14 stdev		TIME (min)	LB avg	LB stdev	LB Sf14 avg	LB Sf14 stdev		TIME (min)	LB avg	LB stdev	LB Sf14 avg	LB Sf14 stdev		TIME (min)	LB avg	LB stdev	LB Sf14 avg	LB Sf14 stdev
0	14480000	7.12764e+06	14480000	7.12764e+06		0	7.13273	0.223098	7.13273	0.223098		0	18080000	2.71529e+06	18080000	2.71529e+06		0	7.25474	0.0654701	7.25474	0.0654701		0	16880000	791960	16880000	791960		0	7.22713	0.0203833	7.22713	0.0203833		0	5680000	1.01823e+06	5680000	1.01823e+06		0	6.75083	0.0782755	6.75083	0.0782755
30						30						30						30						30	23000000	4.24264e+06	16000000	2.82843e+06		30	7.358	0.0805701	7.2007	0.0771768		30	7500000	4.94975e+06	5000000	1.41421e+06		30	6.82173	0.310655	6.69011	0.124515
40	16450000	5.16188e+06	19250000	5.86899e+06		40	7.2052	0.138583	7.2741	0.134519		40	21000000	7.07107e+06	27500000	2.12132e+06		40	7.30955	0.149096	7.43869	0.0335343		40						40						40						40
60						60						60						60						60	19000000	8.48528e+06	84000000	7.77817e+07		60	7.25594	0.200816	7.80271	0.481269		60	11500000	4.94975e+06	6000000	0		60	7.03959	0.193041	6.77815	0
80	18000000	282843	21800000	1.9799e+06		80	7.25525	0.00682456	7.33756	0.0394974		80	41500000	2.12132e+06	36000000	9.89949e+06		80	7.61776	0.0222091	7.54793	0.120965		80						80						80						80
90						90						90						90						90	53000000	1.27279e+07	80500000	2.75772e+07		90	7.71792	0.105316	7.89266	0.151795		90	18500000	707107	0	0		90	7.26701	0.0166036	0	0
120	28000000	7.07107e+06	30000000	4.24264e+06		120	7.44012	0.110865	7.47494	0.0616245		120	77000000	5.65685e+06	100000	0		120	7.8859	0.0319345	5	0		120	120000000	2.82843e+07	55500000	6.43467e+07		120	8.07306	0.103328	7.50216	0.710162		120	66500000	9.19239e+06	0	0		120	7.82074	0.0602254	0	0
150						150						150						150						150	280000000	4.24264e+07	15500000	2.05061e+07		150	8.44465	0.0660591	6.73856	1.04448		150	185000000	9.19239e+07	0	0		150	8.23856	0.225396	0	0
160	45000000	9.89949e+06	34000000	1.9799e+07		160	7.64789	0.0963219	7.49114	0.26885		160	130000000	5.65685e+07	0	0		160	8.09235	0.195307	0	0		160						160						160						160
180						180						180						180						180	560000000	0	0	0		180	8.74819	0	0	0		180	295000000	1.48492e+08	0	0		180	8.44041	0.228612	0	0
200	60000000	1.41421e+07	0	0		200	7.77203	0.103328	0	0		200	510000000	1.69706e+08	0	0		200	8.6952	0.147273	0	0		200						200						200						200
210						210						210						210						210	675000000	2.6163e+08	0	0		210	8.81235	0.172748	0	0		210	720000000	2.82843e+07	0	0		210	8.85716	0.0170651	0	0
240	155000000	4.94975e+07	0	0		240	8.17897	0.141119	0	0		240	995000000	3.60624e+08	0	0		240	8.98307	0.160993	0	0		240	1595000000	7.70746e+08	0	0		240	9.1758	0.218655	0	0		240	815000000	1.20208e+08	0	0		240	8.90878	0.0642899	0	0
																															37°C no phage		37°C + Sf14										42°C no phage		42°C + Sf14

## Sheet: LB lite
ROOM TEMPERATURE/23C												30C												37C												42C
						LOG10 TRANSFORMED												LOG10 TRANSFORMED												LOG10 TRANSFORMED												LOG10 TRANSFORMED
TIME (min)	LB Lite #1	LB Lite #2	LB Lite Sf14 #1	LB Lite Sf14 #2		TIME (min)	LB Lite #1	LB Lite #2	LB Lite Sf14 #1	LB Lite Sf14 #2		TIME (min)	LB Lite #1	LB Lite #2	LB Lite Sf14 #1	LB Lite Sf14 #2		TIME (min)	LB Lite #1	LB Lite #2	LB Lite Sf14 #1	LB Lite Sf14 #2		TIME (min)	LB Lite #1	LB Lite #2	LB Lite Sf14 #1	LB Lite Sf14 #2		TIME (min)	LB Lite #1	LB Lite #2	LB Lite Sf14 #1	LB Lite Sf14 #2		TIME (min)	LB Lite #1	LB Lite #2	LB Lite Sf14 #1	LB Lite Sf14 #2		TIME (min)	LB Lite #1	LB Lite #2	LB Lite Sf14 #1	LB Lite Sf14 #2
0	17440000	23200000	17440000	23200000		0	7.24155	7.36549	7.24155	7.36549		0	37760000	31840000	37760000	31840000		0	7.57703	7.50297	7.57703	7.50297		0	18400000	31360000	18400000	31360000		0	7.26482	7.49638	7.26482	7.49638		0	32320000	27520000	32320000	27520000		0	7.50947	7.43965	7.50947	7.43965
30						30						30						30						30	15000000	27400000	20200000	25600000		30	7.17609	7.43775	7.30535	7.40824		30	25900000	24300000	23900000	30600000		30	7.4133	7.38561	7.3784	7.48572
40	17000000	17800000	16000000	22800000		40	7.23045	7.25042	7.20412	7.35793		40	26100000	29300000	31300000	24200000		40	7.41664	7.46687	7.49554	7.38382		40						40						40						40
60						60						60						60						60	17300000	27000000	12600000	12100000		60	7.23805	7.43136	7.10037	7.08279		60	31700000	31100000	18500000	22700000		60	7.50106	7.49276	7.26717	7.35603
80	18000000	21400000	21100000	23100000		80	7.25527	7.33041	7.32428	7.36361		80	30000000	32800000	28000000	26100000		80	7.47712	7.51587	7.44716	7.41664		80						80						80						80
90						90						90						90						90	15500000	38000000	900000	100000		90	7.19033	7.57978	5.95424	5		90	33700000	30400000	5000	10000		90	7.52763	7.48287	3.69897	4
120	20200000	24400000	15100000	25400000		120	7.30535	7.38739	7.17898	7.40483		120	33000000	43000000	6000000	3000000		120	7.51851	7.63347	6.77815	6.47712		120	29300000	70700000	0	1		120	7.46687	7.84942	0	0		120	85300000	41700000	0	0		120	7.93095	7.62014	0	0
150						150						150						150						150	54000000	268000000	0	0		150	7.73239	8.42813	0	0		150	119000000	171000000	0	1		150	8.07555	8.233	0	0
160	16300000	28000000	14400000	17500000		160	7.21219	7.44716	7.15836	7.24304		160	49000000	54000000	100000	10000		160	7.6902	7.73239	5	4		160						160						160						160
180						180						180						180						180	224000000	330000000	0	0		180	8.35025	8.51851	0	0		180	353000000	353000000	0	0		180	8.54777	8.54777	0	0
200	23000000	38000000	10000	100000		200	7.36173	7.57978	4	5		200	100000000	110000000	0	0		200	8	8.04139	0	0		200						200						200						200
210						210						210						210						210	328000000	615000000	0	0		210	8.51587	8.78888	0	0		210						210
240	40000000	69000000	10000	200000		240	7.60206	7.83885	4	5.30103		240	250000000	260000000	0	0		240	8.39794	8.41497	0	0		240	460000000	770000000	0	0		240	8.66276	8.88649	0	0		240						240
							23°C no phage		23°C + Sf14										30°C no phage		30°C + Sf14
TIME (min)	LB lite avg	LB lite stdev	LB lite Sf14 avg	LB lite Sf14 stdev		TIME (min)	LB lite avg	LB lite stdev	LB lite Sf14 avg	LB lite Sf14 stdev		TIME (min)	LB lite avg	LB lite stdev	LB lite Sf14 avg	LB lite Sf14 stdev		TIME (min)	LB lite avg	LB lite stdev	LB lite Sf14 avg	LB lite Sf14 stdev		TIME (min)	LB lite avg	LB lite stdev	LB lite Sf14 avg	LB lite Sf14 stdev		TIME (min)	LB lite avg	LB lite stdev	LB lite Sf14 avg	LB lite Sf14 stdev		TIME (min)	LB lite avg	LB lite stdev	LB lite Sf14 avg	LB lite Sf14 stdev		TIME (min)	LB lite avg	LB lite stdev	LB lite Sf14 avg	LB lite Sf14 stdev
0	20320000	4.07294e+06	20320000	4.07294e+06		0	7.30352	0.0876399	7.30352	0.0876399		0	34800000	4.18607e+06	34800000	4.18607e+06		0	7.54	0.0523676	7.54	0.0523676		0	24880000	9.1641e+06	24880000	9.1641e+06		0	7.3806	0.163736	7.3806	0.163736		0	29920000	3.39411e+06	29920000	3.39411e+06		0	7.47456	0.0493723	7.47456	0.0493723
30						30						30						30						30	21200000	8.76812e+06	22900000	3.81838e+06		30	7.30692	0.185021	7.3568	0.0727532		30	25100000	1.13137e+06	27250000	4.73762e+06		30	7.39945	0.0195823	7.43206	0.0758892
40	17400000	565685	19400000	4.80833e+06		40	7.24043	0.0141217	7.28103	0.108764		40	27700000	2.26274e+06	27750000	5.02046e+06		40	7.44175	0.0355159	7.43968	0.0790043		40						40						40						40
60						60						60						60						60	22150000	6.85894e+06	12350000	353553		60	7.3347	0.136696	7.09158	0.0124346		60	31400000	424264	20600000	2.96985e+06		60	7.49691	0.00586819	7.3116	0.0628294
80	19700000	2.40416e+06	22100000	1.41421e+06		80	7.29284	0.0531329	7.34395	0.0278102		80	31400000	1.9799e+06	27050000	1.3435e+06		80	7.4965	0.0274022	7.4319	0.0215791		80						80						80						80
90						90						90						90						90	26750000	1.59099e+07	500000	565685		90	7.38506	0.275384	5.47712	0.674751		90	32050000	2.33345e+06	7500	3535.53		90	7.50525	0.0316475	3.84949	0.21286
120	22300000	2.96985e+06	20250000	7.2832e+06		120	7.34637	0.0580099	7.29191	0.159705		120	38000000	7.07107e+06	4500000	2.12132e+06		120	7.57599	0.0812851	6.62764	0.21286		120	50000000	2.92742e+07	0.5	0.707107		120	7.65814	0.270505	0	0		120	63500000	3.08299e+07	0	0		120	7.77554	0.219778	0	0
150						150						150						150						150	161000000	1.51321e+08	0	0		150	8.08026	0.491963	0	0		150	145000000	3.67696e+07	0.5	0.707107		150	8.15427	0.111333	0	0
160	22150000	8.27315e+06	15950000	2.19203e+06		160	7.32967	0.166149	7.2007	0.0598747		160	51500000	3.53553e+06	55000	63639.6		160	7.71129	0.0298383	4.5	0.707107		160						160						160						160
180						180						180						180						180	277000000	7.49533e+07	0	0		180	8.43438	0.118982	0	0		180	353000000	0	0	0		180	8.54777	0	0	0
200	30500000	1.06066e+07	55000	63639.6		200	7.47076	0.154189	4.5	0.707107		200	105000000	7.07107e+06	0	0		200	8.0207	0.029269	0	0		200						200						200						200
210						210						210						210						210	471500000	2.0294e+08	0	0		210	8.65237	0.193041	0	0		210						210
240	54500000	2.05061e+07	105000	134350		240	7.72045	0.167435	4.65051	0.919967		240	255000000	7.07107e+06	0	0		240	8.40646	0.0120444	0	0		240	615000000	2.19203e+08	0	0		240	8.77462	0.158203	0	0		240						240
																															37°C no phage		37°C + Sf14										42°C no phage		42°C + Sf14

## Sheet: M9
ROOM TEMPERATURE/23C												30C												37C												42C
						LOG10 TRANSFORMED												LOG10 TRANSFORMED												LOG10 TRANSFORMED												LOG10 TRANSFORMED
TIME (min)	M9 #1	M9 #2	M9 Sf14 #1	M9 Sf14 #2		TIME (min)	M9 #1	M9 #2	M9 Sf14 #1	M9 Sf14 #2		TIME (min)	M9 #1	M9 #2	M9 Sf14 #1	M9 Sf14 #2		TIME (min)	M9 #1	M9 #2	M9 Sf14 #1	M9 Sf14 #2		TIME (min)	M9 #1	M9 #2	M9 Sf14 #1	M9 Sf14 #2		TIME (min)	M9 #1	M9 #2	M9 Sf14 #1	M9 Sf14 #2		TIME (min)	M9 #1	M9 #2	M9 Sf14 #1	M9 Sf14 #2		TIME (min)	M9 #1	M9 #2	M9 Sf14 #1	M9 Sf14 #2
0	15840000	20320000	15840000	20320000		0	7.19976	7.30792	7.19976	7.30792		0	27360000	22400000	27360000	22400000		0	7.43712	7.35025	7.43712	7.35025		0	13920000	20640000	13920000	20640000		0	7.14364	7.31471	7.14364	7.31471		0	25920000	25600000	25920000	25600000		0	7.41363	7.40824	7.41363	7.40824
30						30						30						30						30	14400000	18000000	18800000	20600000		30	7.15836	7.25527	7.27416	7.31387		30	19500000	15100000	21600000	18400000		30	7.29003	7.17898	7.33445	7.26482
40	16300000	19100000	15700000	24000000		40	7.21219	7.28103	7.1959	7.38021		40	12800000	19800000	19200000	23800000		40	7.10721	7.29667	7.2833	7.37658		40						40						40						40
60						60						60						60						60	15800000	24800000	15100000	25800000		60	7.19866	7.39445	7.17898	7.41162		60	18800000	21200000	19900000	21300000		60	7.27416	7.32634	7.29885	7.32838
80	17600000	16200000	19700000	21500000		80	7.24551	7.20952	7.29447	7.33244		80	19600000	21400000	19100000	24400000		80	7.29226	7.33041	7.28103	7.38739		80						80						80						80
90						90						90						90						90	14900000	15300000	21400000	19900000		90	7.17319	7.18469	7.33041	7.29885		90	20700000	22800000	21300000	19400000		90	7.31597	7.35793	7.32838	7.2878
120	24600000	18000000	13300000	21400000		120	7.39094	7.25527	7.12385	7.33041		120	34000000	18000000	25000000	14000000		120	7.53148	7.25527	7.39794	7.14613		120	21500000	18000000	14400000	33500000		120	7.33244	7.25527	7.15836	7.52504		120	25500000	28800000	26700000	34800000		120	7.40654	7.45939	7.42651	7.54158
150						150						150						150						150	34000000	14000000	9000000	12000000		150	7.53148	7.14613	6.95424	7.07918		150	38000000	66000000	30000000	37000000		150	7.57978	7.81954	7.47712	7.5682
160	25100000	19200000	20600000	26300000		160	7.39967	7.2833	7.31387	7.41996		160	44000000	25000000	32000000	24000000		160	7.64345	7.39794	7.50515	7.38021		160						160						160						160
180						180						180						180						180	43000000	24000000	100000	3000000		180	7.63347	7.38021	5	6.47712		180	50000000	81000000	51000000	57000000		180	7.69897	7.90849	7.70757	7.75587
200	31400000	23300000	19900000	31400000		200	7.49693	7.36736	7.29885	7.49693		200	80000000	29000000	2000000	41000000		200	7.90309	7.4624	6.30103	7.61278		200						200						200						200
210						210						210						210						210	86000000	18000000	1	1		210	7.9345	7.25527	0	0		210	61000000	77000000	61000000	64000000		210	7.78533	7.88649	7.78533	7.80618
240	41100000	32800000	38600000	44300000		240	7.61384	7.51587	7.58659	7.6464		240	110000000	36000000	500000	29000000		240	8.04139	7.5563	5.69897	7.4624		240	100000000	50000000	0	0		240	8	7.69897	0	0		240	87000000	128000000	73000000	73000000		240	7.93952	8.10721	7.86332	7.86332
							23°C no phage		23°C + Sf14										30°C no phage		30°C + Sf14
TIME (min)	M9 avg	M9 stdev	M9 Sf14 avg	M9 Sf14 stdev		TIME (min)	M9 avg	M9 stdev	M9 Sf14 avg	M9 Sf14 stdev		TIME (min)	M9 avg	M9 stdev	M9 Sf14 avg	M9 Sf14 stdev		TIME (min)	M9 avg	M9 stdev	M9 Sf14 avg	M9 Sf14 stdev		TIME (min)	M9 avg	M9 stdev	M9 Sf14 avg	M9 Sf14 stdev		TIME (min)	M9 avg	M9 stdev	M9 Sf14 avg	M9 Sf14 stdev		TIME (min)	M9 avg	M9 stdev	M9 Sf14 avg	M9 Sf14 stdev		TIME (min)	M9 avg	M9 stdev	M9 Sf14 avg	M9 Sf14 stdev
0	18080000	3.16784e+06	18080000	3.16784e+06		0	7.25384	0.0764867	7.25384	0.0764867		0	24880000	3.50725e+06	24880000	3.50725e+06		0	7.39368	0.061425	7.39368	0.061425		0	17280000	4.75176e+06	17280000	4.75176e+06		0	7.22917	0.120965	7.22917	0.120965		0	25760000	226274	25760000	226274		0	7.41094	0.00381486	7.41094	0.00381486
30						30						30						30						30	16200000	2.54558e+06	19700000	1.27279e+06		30	7.20682	0.0685257	7.29401	0.0280788		30	17300000	3.11127e+06	20000000	2.26274e+06		30	7.23451	0.0785296	7.29964	0.04924
40	17700000	1.9799e+06	19850000	5.86899e+06		40	7.24661	0.0486813	7.28806	0.130328		40	16300000	4.94975e+06	21500000	3.25269e+06		40	7.20194	0.133965	7.32994	0.0659559		40						40						40						40
60						60						60						60						60	20300000	6.36396e+06	20450000	7.56604e+06		60	7.29655	0.138448	7.2953	0.164503		60	20000000	1.69706e+06	20600000	989949		60	7.30025	0.0368954	7.31362	0.0208784
80	16900000	989949	20600000	1.27279e+06		80	7.22751	0.0254542	7.31345	0.0268504		80	20500000	1.27279e+06	21750000	3.74767e+06		80	7.31133	0.0269816	7.33421	0.0752054		80						80						80						80
90						90						90						90						90	15100000	282843	20650000	1.06066e+06		90	7.17894	0.00813538	7.31463	0.0223168		90	21750000	1.48492e+06	20350000	1.3435e+06		90	7.33695	0.0296734	7.30809	0.0286929
120	21300000	4.6669e+06	17350000	5.72756e+06		120	7.3231	0.0959279	7.22713	0.146061		120	26000000	1.13137e+07	19500000	7.77817e+06		120	7.39338	0.195307	7.27203	0.178058		120	19750000	2.47487e+06	23950000	1.35057e+07		120	7.29386	0.0545646	7.3417	0.259284		120	27150000	2.33345e+06	30750000	5.72756e+06		120	7.43297	0.0373722	7.48405	0.0813654
150						150						150						150						150	24000000	1.41421e+07	10500000	2.12132e+06		150	7.3388	0.272484	7.01671	0.088345		150	52000000	1.9799e+07	33500000	4.94975e+06		150	7.69966	0.169536	7.52266	0.0644036
160	22150000	4.17193e+06	23450000	4.03051e+06		160	7.34149	0.0822878	7.36691	0.0750159		160	34500000	1.3435e+07	28000000	5.65685e+06		160	7.5207	0.173604	7.44268	0.088345		160						160						160						160
180						180						180						180						180	33500000	1.3435e+07	1550000	2.05061e+06		180	7.50684	0.17908	5.73856	1.04448		180	65500000	2.19203e+07	54000000	4.24264e+06		180	7.80373	0.148149	7.73172	0.0341566
200	27350000	5.72756e+06	25650000	8.13173e+06		200	7.43214	0.0916225	7.39789	0.140061		200	54500000	3.60624e+07	21500000	2.75772e+07		200	7.68274	0.311616	6.95691	0.92755		200						200						200						200
210						210						210						210						210	52000000	4.80833e+07	1	0		210	7.59489	0.480285	0	0		210	69000000	1.13137e+07	62500000	2.12132e+06		210	7.83591	0.0715316	7.79575	0.0147433
240	36950000	5.86899e+06	41450000	4.03051e+06		240	7.56486	0.0692738	7.6165	0.0422966		240	73000000	5.23259e+07	14750000	2.01525e+07		240	7.79885	0.343011	6.58068	1.24693		240	75000000	3.53553e+07	0	0		240	7.84949	0.21286	0	0		240	107500000	2.89914e+07	73000000	0		240	8.02336	0.118575	7.86332	0
																															37°C no phage		37°C + Sf14										42°C no phage		42°C + Sf14
