# Supplementary material for: Bacterial lysis or survival after infection with phage Sf14 depends on combined nutrient and temperature conditions
Source: PLoS One. 2025 Mar 25;20(3):e0319836. doi: 10.1371/journal.pone.0319836 (PMC11936213; doi:10.1371/journal.pone.0319836)
Supplement: S2 File — Data from all replicates for phage growth curves, grouped by temperature or by media type. (XLSX) [file pone.0319836.s004.xlsx]

## Sheet: Room Temp PFU
YT(2x)							LB						LB Lite						M9
		Replicates						Replicates						Replicates						Replicates
	Time	PFU/mL 1	PFU/mL 2	PFU/mL 3			Time	PFU/mL 1	PFU/mL 2	PFU/mL 3			Time	PFU/mL 1	PFU/mL 2	PFU/mL 3			Time	PFU/mL 1	PFU/mL 2	PFU/mL 3
	0	67600000	65200000	188000000			0	62000000	69600000	70600000			0	137800000	126000000	120200000			0	72400000	165400000	180000000
	10	77200000	60400000	100400000			10	62700000	53200000	67600000			15	60700000	47900000	61100000			15	70700000	126400000	120400000
	20	59700000	57200000	94600000			20	57800000	55200000	63600000			30	58400000	55200000	62000000			30	61100000	122200000	87800000
	30	63100000	61500000	74000000			30	53800000	47000000	63700000			45	65400000	52300000	58600000			45	49800000	79000000	68700000
	40	62800000	60100000	72800000			40	56000000	50600000	53400000			60	59200000	59600000	60200000			60	50700000	77900000	59700000
	50	54300000	58300000	74400000			50	50300000	47600000	54300000			75	83300000	1170000000	66300000			75	43800000	67900000	48000000
	60	220000000	190000000	230000000			60	210000000	360000000	119200000			90	810000000	2530000000	720000000			90	52700000	53300000	56900000
LOG10 TRANSFORMED
		Replicates (log10)						Replicates (log10)						Replicates (log10)						Replicates (log10)
	Time	PFU/mL 1	PFU/mL 2	PFU/mL 3	Average	STDEV	Time	PFU/mL 1	PFU/mL 2	PFU/mL 3	Average	STDEV	Time	PFU/mL 1	PFU/mL 2	PFU/mL 3	Average	STDEV	Time	PFU/mL 1	PFU/mL 2	PFU/mL 3	Average	STDEV
	0	7.82995	7.81425	8.27416	7.97278	0.261115	0	7.79239	7.84261	7.8488	7.82794	0.0309371	0	8.13925	8.10037	8.0799	8.10651	0.0301447	0	7.85974	8.21854	8.25527	8.11118	0.21853
	10	7.88762	7.78104	8.00173	7.89013	0.11037	10	7.79727	7.72591	7.82995	7.78438	0.0532023	15	7.78319	7.68034	7.78604	7.74986	0.0602227	15	7.84942	8.10175	8.08063	8.0106	0.139983
	20	7.77597	7.7574	7.97589	7.83642	0.121142	20	7.76193	7.74194	7.80346	7.76911	0.0313813	30	7.76641	7.74194	7.79239	7.76691	0.02523	30	7.78604	8.08707	7.94349	7.93887	0.150568
	30	7.80003	7.78888	7.86923	7.81938	0.0435327	30	7.73078	7.6721	7.80414	7.73567	0.0661565	45	7.81558	7.7185	7.7679	7.76733	0.0485406	45	7.69723	7.89763	7.83696	7.8106	0.102765
	40	7.79796	7.77887	7.86213	7.81299	0.0436157	40	7.74819	7.70415	7.72754	7.72663	0.022033	60	7.77232	7.77525	7.7796	7.77572	0.0036606	60	7.70501	7.89154	7.77597	7.79084	0.0941491
	50	7.7348	7.76567	7.87157	7.79068	0.071735	50	7.70157	7.67761	7.7348	7.70466	0.0287214	75	7.92065	9.06819	7.82151	8.27011	0.692925	75	7.64147	7.83187	7.68124	7.7182	0.100433
	60	8.34242	8.27875	8.36173	8.32763	0.0434188	60	8.32222	8.5563	8.07628	8.31827	0.240038	90	8.90849	9.40312	8.85733	9.05631	0.301431	90	7.72181	7.72673	7.75511	7.73455	0.0179763

## Sheet: 30C PFU
YT(2x)							LB						LB Lite						M9
		Replicates						Replicates						Replicates						Replicates
	Time	PFU/mL 1	PFU/mL 2	PFU/mL 3			Time	PFU/mL 1	PFU/mL 2	PFU/mL 3			Time	PFU/mL 1	PFU/mL 2	PFU/mL 3			Time	PFU/mL 1	PFU/mL 2	PFU/mL 3
	0	44800000	390000000	68600000			0	22100000	16200000	240000000			0	28000000	44100000	100000000			0	36000000	170000000	120000000
	7	55000000	127400000	70000000			7	27200000	30200000	116000000			7	41400000	41400000	65200000			10	32100000	134600000	110000000
	14	44100000	73000000	77600000			14	29800000	23300000	86000000			14	33500000	33400000	47400000			20	32400000	110400000	66000000
	21	45800000	59600000	56400000			21	28100000	22300000	74200000			21	29100000	38300000	47600000			30	35100000	102000000	47200000
	28	360000000	2310000000	210000000			28	43500000	44100000	1260000000			28	29400000	36600000	46300000			40	30800000	79400000	107000000
	35	1750000000	3990000000	1560000000			35	470000000	440000000	3840000000			35	36400000	40500000	47300000			50	42500000	79000000	180000000
	42	6600000000	5600000000	8420000000			42	1200000000	3090000000	4600000000			42	30200000	41600000	170000000			60	160000000	110200000	940000000
LOG10 TRANSFORMED
		Replicates (log10)						Replicates (log10)						Replicates (log10)						Replicates (log10)
	Time	PFU/mL 1	PFU/mL 2	PFU/mL 3	Average	STDEV	Time	PFU/mL 1	PFU/mL 2	PFU/mL 3	Average	STDEV	Time	PFU/mL 1	PFU/mL 2	PFU/mL 3	Average	STDEV	Time	PFU/mL 1	PFU/mL 2	PFU/mL 3	Average	STDEV
	0	7.65128	8.59106	7.83632	8.02622	0.497841	0	7.34439	7.20952	8.38021	7.64471	0.640526	0	7.44716	7.64444	8	7.6972	0.280172	0	7.5563	8.23045	8.07918	7.95531	0.353732
	7	7.74036	8.10517	7.8451	7.89688	0.187834	7	7.43457	7.48001	8.06446	7.65968	0.351285	7	7.617	7.617	7.81425	7.68275	0.113881	10	7.50651	8.12905	8.04139	7.89231	0.336983
	14	7.64444	7.86332	7.88986	7.79921	0.134689	14	7.47422	7.36736	7.9345	7.59202	0.301366	14	7.52504	7.52375	7.67578	7.57486	0.0874033	20	7.51055	8.04297	7.81954	7.79102	0.267356
	21	7.66087	7.77525	7.75128	7.72913	0.0603214	21	7.44871	7.3483	7.8704	7.55581	0.277037	21	7.46389	7.5832	7.67761	7.5749	0.107098	30	7.54531	8.0086	7.67394	7.74262	0.239159
	28	8.5563	9.36361	8.32222	8.74738	0.546358	28	7.63849	7.64444	9.10037	8.12777	0.842305	28	7.46835	7.56348	7.66558	7.5658	0.0986373	40	7.48855	7.89982	8.02938	7.80592	0.28238
	35	9.24304	9.60097	9.19312	9.34571	0.222467	35	8.6721	8.64345	9.58433	8.96663	0.535139	35	7.5611	7.60746	7.67486	7.61447	0.0572036	50	7.62839	7.89763	8.25527	7.9271	0.314479
	42	9.81954	9.74819	9.92531	9.83101	0.0891174	42	9.07918	9.48996	9.66276	9.41063	0.299766	42	7.48001	7.61909	8.23045	7.77652	0.399221	60	8.20412	8.04218	8.97313	8.40648	0.497369

## Sheet: 37C PFU
YT(2x)							LB						LB Lite						M9
		Replicates						Replicates						Replicates						Replicates
	Time	PFU/mL 1	PFU/mL 2	PFU/mL 3			Time	PFU/mL 1	PFU/mL 2	PFU/mL 3			Time	PFU/mL 1	PFU/mL 2	PFU/mL 3			Time	PFU/mL 1	PFU/mL 2	PFU/mL 3
	0	86000000	106400000	26400000			0	35800000	55000000	101400000			0	83600000	92000000	89600000			0	140000000	136600000	198000000
	5	87400000	84000000	30400000			5	38700000	56600000	82400000			5	63600000	65800000	64600000			10	116000000	88600000	166000000
	10	72000000	77600000	6100000			10	44400000	41400000	66400000			10	46200000	46800000	68200000			20	62800000	68800000	60000000
	15	90000000	90000000	30000000			15	200000000	1190000000	85600000			15	45500000	38600000	52400000			30	61000000	2010000000	170000000
	20	1780000000	2090000000	8030000000			20	1910000000	1120000000	2120000000			20	52700000	49000000	56200000			40	330000000	5820000000	400000000
	25	3790000000	4960000000	11980000000			25	3300000000	3860000000	5400000000			25	58000000	47200000	78600000			50	540000000	3620000000	610000000
	30	6280000000	4880000000				30	5540000000	5520000000	8060000000			30	900000000	380000000	630000000
LOG10 TRANSFORMED
		Replicates (log10)						Replicates (log10)						Replicates (log10)						Replicates (log10)
	Time	PFU/mL 1	PFU/mL 2	PFU/mL 3	Average	STDEV	Time	PFU/mL 1	PFU/mL 2	PFU/mL 3	Average	STDEV	Time	PFU/mL 1	PFU/mL 2	PFU/mL 3	Average	STDEV	Time	PFU/mL 1	PFU/mL 2	PFU/mL 3	Average	STDEV
	0	7.9345	8.02694	7.4216	7.79435	0.326098	0	7.55388	7.74036	8.00604	7.76676	0.22723	0	7.92221	7.96379	7.95231	7.9461	0.0214745	0	8.14613	8.13545	8.29667	8.19275	0.0901532
	5	7.94151	7.92428	7.48287	7.78289	0.259963	5	7.58771	7.75282	7.91593	7.75215	0.164109	5	7.80346	7.81823	7.81023	7.81064	0.00739275	10	8.06446	7.94743	8.22011	8.07733	0.136792
	10	7.85733	7.88986	6.78533	7.51084	0.628522	10	7.64738	7.617	7.82217	7.69552	0.11073	10	7.66464	7.67025	7.83378	7.72289	0.0960776	20	7.79796	7.83759	7.77815	7.80457	0.0302644
	15	7.95424	7.95424	7.47712	7.7952	0.275466	15	8.30103	9.07555	7.93247	8.43635	0.583428	15	7.65801	7.58659	7.71933	7.65464	0.0664361	30	7.78533	9.3032	8.23045	8.43966	0.78026
	20	9.25042	9.32015	9.90472	9.49176	0.359325	20	9.28103	9.04922	9.32634	9.21886	0.148652	20	7.72181	7.6902	7.74974	7.72058	0.0297892	40	8.51851	9.76492	8.60206	8.96183	0.69675
	25	9.57864	9.69548	10.0785	9.78419	0.261451	25	9.51851	9.58659	9.73239	9.6125	0.109269	25	7.76343	7.67394	7.89542	7.7776	0.111418	50	8.73239	9.55871	8.78533	9.02548	0.46255
	30	9.79796	9.68842		9.74319	0.0774564	30	9.74351	9.74194	9.90634	9.79726	0.0944639	30	8.95424	8.57978	8.79934	8.77779	0.188157

## Sheet: 42C PFU
YT(2x)							LB						LB Lite						M9
		Replicates						Replicates						Replicates						Replicates
	Time	PFU/mL 1	PFU/mL 2	PFU/mL 3			Time	PFU/mL 1	PFU/mL 2	PFU/mL 3			Time	PFU/mL 1	PFU/mL 2	PFU/mL 3			Time	PFU/mL 1	PFU/mL 2	PFU/mL 3
	0	98000000	92400000	166000000			0	153600000	430000000	320000000			0	340000000	87000000	85800000			0	123400000	102800000	132600000
	5	78000000	89000000	110800000			5	112600000	132400000	116200000			5	69500000	49000000	38000000			7	121400000	126800000	118000000
	10	67000000	75800000	79600000			10	101400000	89200000	69800000			10	62700000	34800000	34800000			14	106800000	113400000	76800000
	15	290000000	1120000000	146000000			15	160000000	110000000	770000000			15	51700000	32600000	34400000			21	113400000	125400000	61800000
	20	4220000000	3640000000	213000000			20	970000000	600000000	1370000000			20	50400000	38900000	33900000			28	107400000	113600000	71600000
	25	10980000000	10740000000	788000000			25	2050000000	1490000000	2260000000			25	55600000	46700000	35400000			35	94400000	99800000	143600000
	30						30	3830000000	2330000000	2860000000			30	180000000	202400000	170000000			42	310000000	107000000	600000000
LOG10 TRANSFORMED
		Replicates (log10)						Replicates (log10)						Replicates (log10)						Replicates (log10)
	Time	PFU/mL 1	PFU/mL 2	PFU/mL 3	Average	STDEV	Time	PFU/mL 1	PFU/mL 2	PFU/mL 3	Average	STDEV	Time	PFU/mL 1	PFU/mL 2	PFU/mL 3	Average	STDEV	Time	PFU/mL 1	PFU/mL 2	PFU/mL 3	Average	STDEV
	0	7.99123	7.96567	8.22011	8.059	0.140106	0	8.18639	8.63347	8.50515	8.44167	0.230199	0	8.53148	7.93952	7.93349	8.13483	0.343523	0	8.09132	8.01199	8.12254	8.07528	0.0569921
	5	7.89209	7.94939	8.04454	7.96201	0.0770019	5	8.05154	8.12189	8.06521	8.07954	0.0373022	5	7.84198	7.6902	7.57978	7.70399	0.131644	7	8.08422	8.10312	8.07188	8.08641	0.0157331
	10	7.82607	7.87967	7.90091	7.86889	0.0385669	10	8.00604	7.95036	7.84386	7.93342	0.0824085	10	7.79727	7.54158	7.54158	7.62681	0.147622	14	8.02857	8.05461	7.88536	7.98952	0.0911349
	15	8.4624	9.04922	8.16435	8.55866	0.450218	15	8.20412	8.04139	8.88649	8.37733	0.448386	15	7.71349	7.51322	7.53656	7.58776	0.109513	21	8.05461	8.0983	7.79099	7.9813	0.166255
	20	9.62531	9.5611	8.32838	9.1716	0.730954	20	8.98677	8.77815	9.13672	8.96721	0.180083	20	7.70243	7.58995	7.5302	7.60753	0.0874504	28	8.031	8.05538	7.85491	7.98043	0.109384
	25	10.0406	10.031	8.89653	9.65604	0.657779	25	9.31175	9.17319	9.35411	9.27968	0.0946289	25	7.74507	7.66932	7.549	7.65446	0.0988759	35	7.97497	7.99913	8.15715	8.04375	0.0989492
	30						30	9.5832	9.36736	9.45637	9.46897	0.108472	30	8.25527	8.30621	8.23045	8.26398	0.0386236	42	8.49136	8.02938	8.77815	8.43297	0.377784

## Sheet: YT(2x) PFU
RT							30C							37C							42C
		Replicates							Replicates							Replicates							Replicates
	Time	PFU/mL 1	PFU/mL 2	PFU/mL 3				Time	PFU/mL 1	PFU/mL 2	PFU/mL 3				Time	PFU/mL 1	PFU/mL 2	PFU/mL 3				Time	PFU/mL 1	PFU/mL 2	PFU/mL 3
	0	67600000	65200000	188000000				0	44800000	390000000	68600000				0	86000000	106400000	26400000				0	98000000	92400000	166000000
	10	77200000	60400000	100400000				7	55000000	127400000	70000000				5	87400000	84000000	30400000				5	78000000	89000000	110800000
	20	59700000	57200000	94600000				14	44100000	73000000	77600000				10	72000000	77600000	6100000				10	67000000	75800000	79600000
	30	63100000	61500000	74000000				21	45800000	59600000	56400000				15	90000000	90000000	30000000				15	290000000	1120000000	146000000
	40	62800000	60100000	72800000				28	360000000	2310000000	210000000				20	1780000000	2090000000	8030000000				20	4220000000	3640000000	213000000
	50	54300000	58300000	74400000				35	1750000000	3990000000	1560000000				25	3790000000	4960000000	11980000000				25	10980000000	10740000000	788000000
	60	220000000	190000000	230000000				42	6600000000	5600000000	8420000000				30	6280000000	4880000000					30
LOG10 TRANSFORMED							LOG10 TRANSFORMED							LOG10 TRANSFORMED							LOG10 TRANSFORMED
		Replicates (log10)							Replicates (log10)							Replicates (log10)							Replicates (log10)
	Time	PFU/mL 1	PFU/mL 2	PFU/mL 3	Average	STDEV		Time	PFU/mL 1	PFU/mL 2	PFU/mL 3	Average	STDEV		Time	PFU/mL 1	PFU/mL 2	PFU/mL 3	Average	STDEV		Time	PFU/mL 1	PFU/mL 2	PFU/mL 3	Average	STDEV
	0	7.82995	7.81425	8.27416	7.97278	0.261115		0	7.65128	8.59106	7.83632	8.02622	0.497841		0	7.9345	8.02694	7.4216	7.79435	0.326098		0	7.99123	7.96567	8.22011	8.059	0.140106
	5							5							5	7.94151	7.92428	7.48287	7.78289	0.259963		5	7.89209	7.94939	8.04454	7.96201	0.0770019
	7							7	7.74036	8.10517	7.8451	7.89688	0.187834		7							7
	10	7.88762	7.78104	8.00173	7.89013	0.11037		10							10	7.85733	7.88986	6.78533	7.51084	0.628522		10	7.82607	7.87967	7.90091	7.86889	0.0385669
	14							14	7.64444	7.86332	7.88986	7.79921	0.134689		14							14
	15							15							15	7.95424	7.95424	7.47712	7.7952	0.275466		15	8.4624	9.04922	8.16435	8.55866	0.450218
	20	7.77597	7.7574	7.97589	7.83642	0.121142		20							20	9.25042	9.32015	9.90472	9.49176	0.359325		20	9.62531	9.5611	8.32838	9.1716	0.730954
	21							21	7.66087	7.77525	7.75128	7.72913	0.0603214		21							21
	25							25							25	9.57864	9.69548	10.0785	9.78419	0.261451		25	10.0406	10.031	8.89653	9.65604	0.657779
	28							28	8.5563	9.36361	8.32222	8.74738	0.546358		28							28
	30	7.80003	7.78888	7.86923	7.81938	0.0435327		30							30	9.79796	9.68842		9.74319	0.0774564		30
	35							35	9.24304	9.60097	9.19312	9.34571	0.222467		35							35
	40	7.79796	7.77887	7.86213	7.81299	0.0436157		40							40							40
	42							42	9.81954	9.74819	9.92531	9.83101	0.0891174		42							42
	50	7.7348	7.76567	7.87157	7.79068	0.071735		50							50							50
	60	8.34242	8.27875	8.36173	8.32763	0.0434188		60							60							60

## Sheet: LB PFU
RT						30C						37C						42C
	Replicates						Replicates						Replicates						Replicates
Time	PFU/mL 1	PFU/mL 2	PFU/mL 3			Time	PFU/mL 1	PFU/mL 2	PFU/mL 3			Time	PFU/mL 1	PFU/mL 2	PFU/mL 3			Time	PFU/mL 1	PFU/mL 2	PFU/mL 3
0	62000000	69600000	70600000			0	22100000	16200000	240000000			0	35800000	55000000	101400000			0	153600000	430000000	320000000
10	62700000	53200000	67600000			7	27200000	30200000	116000000			5	38700000	56600000	82400000			5	112600000	132400000	116200000
20	57800000	55200000	63600000			14	29800000	23300000	86000000			10	44400000	41400000	66400000			10	101400000	89200000	69800000
30	53800000	47000000	63700000			21	28100000	22300000	74200000			15	200000000	1190000000	85600000			15	160000000	110000000	770000000
40	56000000	50600000	53400000			28	43500000	44100000	1260000000			20	1910000000	1120000000	2120000000			20	970000000	600000000	1370000000
50	50300000	47600000	54300000			35	470000000	440000000	3840000000			25	3300000000	3860000000	5400000000			25	2050000000	1490000000	2260000000
60	210000000	360000000	119200000			42	1200000000	3090000000	4600000000			30	5540000000	5520000000	8060000000			30	3830000000	2330000000	2860000000
	Replicates (log10)						Replicates (log10)						Replicates (log10)						Replicates (log10)
Time	PFU/mL 1	PFU/mL 2	PFU/mL 3	Average	STDEV	Time	PFU/mL 1	PFU/mL 2	PFU/mL 3	Average	STDEV	Time	PFU/mL 1	PFU/mL 2	PFU/mL 3	Average	STDEV	Time	PFU/mL 1	PFU/mL 2	PFU/mL 3	Average	STDEV
0	7.79239	7.84261	7.8488	7.82794	0.0309371	0	7.34439	7.20952	8.38021	7.64471	0.640526	0	7.55388	7.74036	8.00604	7.76676	0.22723	0	8.18639	8.63347	8.50515	8.44167	0.230199
5						5						5	7.58771	7.75282	7.91593	7.75215	0.164109	5	8.05154	8.12189	8.06521	8.07954	0.0373022
7						7	7.43457	7.48001	8.06446	7.65968	0.351285	7						7
10	7.79727	7.72591	7.82995	7.78438	0.0532023	10						10	7.64738	7.617	7.82217	7.69552	0.11073	10	8.00604	7.95036	7.84386	7.93342	0.0824085
14						14	7.47422	7.36736	7.9345	7.59202	0.301366	14						14
15						15						15	8.30103	9.07555	7.93247	8.43635	0.583428	15	8.20412	8.04139	8.88649	8.37733	0.448386
20	7.76193	7.74194	7.80346	7.76911	0.0313813	20						20	9.28103	9.04922	9.32634	9.21886	0.148652	20	8.98677	8.77815	9.13672	8.96721	0.180083
21						21	7.44871	7.3483	7.8704	7.55581	0.277037	21						21					0.0946289
25						25						25	9.51851	9.58659	9.73239	9.6125	0.109269	25	9.31175	9.17319	9.35411	9.27968	0.108472
28						28	7.63849	7.64444	9.10037	8.12777	0.842305	28						28
30	7.73078	7.6721	7.80414	7.73567	0.0661565	30						30	9.74351	9.74194	9.90634	9.79726	0.0944639	30	9.5832	9.36736	9.45637	9.46897
40	7.74819	7.70415	7.72754	7.72663	0.022033	40	8.6721	8.64345	9.58433	8.96663	0.535139	40						40
42						42	9.07918	9.48996	9.66276	9.41063	0.299766	42						42
50	7.70157	7.67761	7.7348	7.70466	0.0287214	50						50						50
60	8.32222	8.5563	8.07628	8.31827	0.240038	60						60						60

## Sheet: LB lite PFU
RT						30C						37C						42C
	Replicates						Replicates						Replicates						Replicates
Time	PFU/mL 1	PFU/mL 2	PFU/mL 3			Time	PFU/mL 1	PFU/mL 2	PFU/mL 3			Time	PFU/mL 1	PFU/mL 2	PFU/mL 3			Time	PFU/mL 1	PFU/mL 2	PFU/mL 3
0	137800000	126000000	120200000			0	28000000	44100000	100000000			0	83600000	92000000	89600000			0	340000000	87000000	85800000
15	60700000	47900000	61100000			7	41400000	41400000	65200000			5	63600000	65800000	64600000			5	69500000	49000000	38000000
30	58400000	55200000	62000000			14	33500000	33400000	47400000			10	46200000	46800000	68200000			10	62700000	34800000	34800000
45	65400000	52300000	58600000			21	29100000	38300000	47600000			15	45500000	38600000	52400000			15	51700000	32600000	34400000
60	59200000	59600000	60200000			28	29400000	36600000	46300000			20	52700000	49000000	56200000			20	50400000	38900000	33900000
75	83300000	1170000000	66300000			35	36400000	40500000	47300000			25	58000000	47200000	78600000			25	55600000	46700000	35400000
90	810000000	2530000000	720000000			42	30200000	41600000	170000000			30	900000000	380000000	630000000			30	180000000	202400000	170000000
	Replicates (log10)						Replicates (log10)						Replicates (log10)						Replicates (log10)
Time	PFU/mL 1	PFU/mL 2	PFU/mL 3	Average	STDEV	Time	PFU/mL 1	PFU/mL 2	PFU/mL 3	Average	STDEV	Time	PFU/mL 1	PFU/mL 2	PFU/mL 3	Average	STDEV	Time	PFU/mL 1	PFU/mL 2	PFU/mL 3	Average	STDEV
0	8.13925	8.10037	8.0799	8.10651	0.0301447	0	7.44716	7.64444	8	7.6972	0.280172	0	7.92221	7.96379	7.95231	7.9461	0.0214745	0	8.53148	7.93952	7.93349	8.13483	0.343523
5						5						5	7.80346	7.81823	7.81023	7.81064	0.00739275	5	7.84198	7.6902	7.57978	7.70399	0.131644
7						7	7.617	7.617	7.81425	7.68275	0.113881	7						7
10						10						10	7.66464	7.67025	7.83378	7.72289	0.0960776	10	7.79727	7.54158	7.54158	7.62681	0.147622
14						14	7.52504	7.52375	7.67578	7.57486	0.0874033	14						14
15	7.78319	7.68034	7.78604	7.74986	0.0602227	15						15	7.65801	7.58659	7.71933	7.65464	0.0664361	15	7.71349	7.51322	7.53656	7.58776	0.109513
20						20						20	7.72181	7.6902	7.74974	7.72058	0.0297892	20	7.70243	7.58995	7.5302	7.60753	0.0874504
21						21	7.46389	7.5832	7.67761	7.5749	0.107098	21						21
25						25						25	7.76343	7.67394	7.89542	7.7776	0.111418	25	7.74507	7.66932	7.549	7.65446	0.0988759
28						28	7.46835	7.56348	7.66558	7.5658	0.0986373	28						28
30	7.76641	7.74194	7.79239	7.76691	0.02523	30						30	8.95424	8.57978	8.79934	8.77779	0.188157	30	8.25527	8.30621	8.23045	8.26398	0.0386236
25						25	7.5611	7.60746	7.67486	7.61447	0.0572036	25						25
42						42	7.48001	7.61909	8.23045	7.77652	0.399221	42						42
45	7.81558	7.7185	7.7679	7.76733	0.0485406	45						45						45
60	7.77232	7.77525	7.7796	7.77572	0.0036606	60						60						60
75	7.92065	9.06819	7.82151	8.27011	0.692925	75						75						75
90	8.90849	9.40312	8.85733	9.05631	0.301431	90						90						90

## Sheet: M9 PFU
RT						30C						37C						42C
	Replicates						Replicates						Replicates						Replicates
Time	PFU/mL 1	PFU/mL 2	PFU/mL 3			Time	PFU/mL 1	PFU/mL 2	PFU/mL 3			Time	PFU/mL 1	PFU/mL 2	PFU/mL 3			Time	PFU/mL 1	PFU/mL 2	PFU/mL 3
0	72400000	165400000	180000000			0	36000000	170000000	120000000			0	140000000	136600000	198000000			0	123400000	102800000	132600000
15	70700000	126400000	120400000			10	32100000	134600000	110000000			10	116000000	88600000	166000000			7	121400000	126800000	118000000
30	61100000	122200000	87800000			20	32400000	110400000	66000000			20	62800000	68800000	60000000			14	106800000	113400000	76800000
45	49800000	79000000	68700000			30	35100000	102000000	47200000			30	61000000	2010000000	170000000			21	113400000	125400000	61800000
60	50700000	77900000	59700000			40	30800000	79400000	107000000			40	330000000	5820000000	400000000			28	107400000	113600000	71600000
75	43800000	67900000	48000000			50	42500000	79000000	180000000			50	540000000	3620000000	610000000			35	94400000	99800000	143600000
90	52700000	53300000	56900000			60	160000000	110200000	940000000									42	310000000	107000000	600000000
	Replicates (log10)						Replicates (log10)						Replicates (log10)						Replicates (log10)
Time	PFU/mL 1	PFU/mL 2	PFU/mL 3	Average	STDEV	Time	PFU/mL 1	PFU/mL 2	PFU/mL 3	Average	STDEV	Time	PFU/mL 1	PFU/mL 2	PFU/mL 3	Average	STDEV	Time	PFU/mL 1	PFU/mL 2	PFU/mL 3	Average	STDEV
0	7.85974	8.21854	8.25527	8.11118	0.21853	0	7.5563	8.23045	8.07918	7.95531	0.353732	0	8.14613	8.13545	8.29667	8.19275	0.0901532	0	8.09132	8.01199	8.12254	8.07528	0.0569921
7						7						7						7	8.08422	8.10312	8.07188	8.08641	0.0157331
10						10	7.50651	8.12905	8.04139	7.89231	0.336983	10	8.06446	7.94743	8.22011	8.07733	0.136792	10
14						14						14					0.0302644	14	8.02857	8.05461	7.88536	7.98952	0.0911349
15	7.84942	8.10175	8.08063	8.0106	0.139983	15						15					0.78026	15
20						20	7.51055	8.04297	7.81954	7.79102	0.267356	20	7.79796	7.83759	7.77815	7.80457	0.69675	20
21						21						21						21	8.05461	8.0983	7.79099	7.9813	0.166255
28						28						28						28	8.031	8.05538	7.85491	7.98043	0.109384
30	7.78604	8.08707	7.94349	7.93887	0.150568	30	7.54531	8.0086	7.67394	7.74262	0.239159	30	7.78533	9.3032	8.23045	8.43966	0.46255	30
35						35						35						35	7.97497	7.99913	8.15715	8.04375	0.0989492
40						40	7.48855	7.89982	8.02938	7.80592	0.28238	40	8.51851	9.76492	8.60206	8.96183		40
42						42						42						42	8.49136	8.02938	8.77815	8.43297	0.377784
45	7.69723	7.89763	7.83696	7.8106	0.102765	45						45						45
50						50	7.62839	7.89763	8.25527	7.9271	0.314479	50	8.73239	9.55871	8.78533	9.02548		50
60	7.70501	7.89154	7.77597	7.79084	0.0941491	60	8.20412	8.04218	8.97313	8.40648	0.497369	60						60
75	7.64147	7.83187	7.68124	7.7182	0.100433	75						75						75
90	7.72181	7.72673	7.75511	7.73455	0.0179763	90						90						90
